# Supplementary material for: New species of Labiobaetis Novikova & Kluge from Southeast Asia and New Guinea (Ephemeroptera, Baetidae)
Source: Zookeys. 2021 Nov 1;1067:159–208. doi: 10.3897/zookeys.1067.72251 (PMC8575868; doi:10.3897/zookeys.1067.72251)
Supplement: XML Treatment for Labiobaetis dendrisetis [file zookeys.1067.72251-treatment5.xml]

<!DOCTYPE tp:taxon-treatment
  PUBLIC "-//TaxonX//DTD Taxonomic Treatment Publishing DTD v0 20100105//EN" "tax-treatment-NSO.dtd">
<tp:taxon-treatment xmlns:tp="http://www.plazi.org/taxpub"><tp:treatment-meta><kwd-group><label>Taxon classification</label><kwd><named-content xmlns:xlink="http://www.w3.org/1999/xlink" content-type="kingdom">Animalia</named-content></kwd><kwd><named-content xmlns:xlink="http://www.w3.org/1999/xlink" content-type="order">Ephemeroptera</named-content></kwd><kwd><named-content xmlns:xlink="http://www.w3.org/1999/xlink" content-type="family">Baetidae</named-content></kwd></kwd-group><mixed-citation publication-type="journal"><person-group><name><surname>Kaltenbach</surname><given-names>Thomas</given-names></name><name><surname>Gattolliat</surname><given-names>Jean-Luc</given-names></name></person-group><article-title>New species of <italic><tp:taxon-name><tp:taxon-name-part taxon-name-part-type="genus" reg="Labiobaetis">Labiobaetis</tp:taxon-name-part></tp:taxon-name></italic> Novikova &amp; Kluge from Southeast Asia and New Guinea (<tp:taxon-name><tp:taxon-name-part taxon-name-part-type="order">Ephemeroptera</tp:taxon-name-part></tp:taxon-name>, <tp:taxon-name><tp:taxon-name-part taxon-name-part-type="family">Baetidae</tp:taxon-name-part></tp:taxon-name>)</article-title><source>Zookeys</source><day>01</day><month>11</month><year>2021</year><volume>1067</volume><fpage>159</fpage><lpage>208</lpage><pub-id pub-id-type="doi">10.3897/zookeys.1067.72251</pub-id></mixed-citation></tp:treatment-meta><tp:nomenclature><tp:taxon-name>
              <object-id xmlns:xlink="http://www.w3.org/1999/xlink" content-type="arpha" xlink:type="simple">D54C3BE2-607F-5ED8-94AC-3DD13F9F9A88</object-id>
              <tp:taxon-name-part taxon-name-part-type="genus" reg="Labiobaetis">Labiobaetis</tp:taxon-name-part>
              <tp:taxon-name-part taxon-name-part-type="species" reg="dendrisetis">dendrisetis</tp:taxon-name-part>
            </tp:taxon-name><xref ref-type="bibr" rid="B23"> Kaltenbach and Gattolliat 2018: figs 48, 49.</xref></tp:nomenclature><tp:treatment-sec sec-type="material" id="SECID0EOVBG"><title>Material examined.</title><p>Papua New Guinea • 9 larvae; Central Prov., Kokoda Trek; <named-content xmlns:xlink="http://www.w3.org/1999/xlink" content-type="dwc:verbatimCoordinates" xlink:type="simple"><named-content content-type="geo-json" specific-use="{&#34;type&#34;:&#34;Point&#34;,&#34;coordinates&#34;:[147.737500,-9.005556]}" id="NCID0EXVBG" xlink:type="simple">09°00'20"S, 147°44'15"E</named-content></named-content>; 1390 m; i.2008; leg. Posman; (PNG 173); 2 on slides; GenBank <ext-link xmlns:xlink="http://www.w3.org/1999/xlink" ext-link-type="gen" xlink:href="MW868310" xlink:type="simple">MW868310</ext-link>; GBIFCH00763706, 592769; <named-content xmlns:xlink="http://www.w3.org/1999/xlink" content-type="dwc:institutional_code" xlink:type="simple">MZL</named-content>; 7 in alcohol; GBIFCH00515630, GBIFCH00515650; <named-content xmlns:xlink="http://www.w3.org/1999/xlink" content-type="dwc:institutional_code" xlink:type="simple">MZL</named-content> • 1 larva; Central Prov., Woitape; <named-content xmlns:xlink="http://www.w3.org/1999/xlink" content-type="dwc:verbatimCoordinates" xlink:type="simple"><named-content content-type="geo-json" specific-use="{&#34;type&#34;:&#34;Point&#34;,&#34;coordinates&#34;:[147.235000,-8.526389]}" id="NCID0EHWBG" xlink:type="simple">08°31'35"S, 147°14'06"E</named-content></named-content>; 1600 m; i.2008; leg. Posman; (PNG 165); on slide; GBIFCH00515631; <named-content xmlns:xlink="http://www.w3.org/1999/xlink" content-type="dwc:institutional_code" xlink:type="simple">MZL</named-content> • 1 larva; Central Prov., Woitape; <named-content xmlns:xlink="http://www.w3.org/1999/xlink" content-type="dwc:verbatimCoordinates" xlink:type="simple"><named-content content-type="geo-json" specific-use="{&#34;type&#34;:&#34;Point&#34;,&#34;coordinates&#34;:[147.228056,-8.521389]}" id="NCID0ETWBG" xlink:type="simple">08°31'17"S, 147°13'41"E</named-content></named-content>; 1700 m; i.2008; leg. Posman; (PNG 166); on slide; GBIFCH00592705; <named-content xmlns:xlink="http://www.w3.org/1999/xlink" content-type="dwc:institutional_code" xlink:type="simple">MZL</named-content>.</p></tp:treatment-sec><tp:treatment-sec sec-type="diagnosis" id="SECID0E3WBG"><title>Diagnosis.</title><p><bold>Larva.</bold> Following combination of characters: A) dorsal surface of labrum with submarginal arc of long, dendritic setae setae (<xref ref-type="bibr" rid="B23">Kaltenbach and Gattolliat 2018</xref>: fig. 48a, b); B) labial palp segment II with short, narrow, thumb-like, distomedial protuberance, segment III broad, rounded (<xref ref-type="bibr" rid="B23">Kaltenbach and Gattolliat 2018</xref>: fig. 48k); C) mandibles with outermost incisor blade-like (<xref ref-type="bibr" rid="B23">Kaltenbach and Gattolliat 2018</xref>: fig. 48g); D) fore femur length ca. 3× maximum width, dorsal margin with ca. 20 curved, spine-like setae and proximally a partial second row of spine-like setae near margin (Fig. 14a); D) hind protoptera present; E) seven pairs of gills; F) scape without distolateral process (Fig. 17c).</p><p>Due to the limited material in the type series (holotype and one paratype), a few parts of the original description were missing, incomplete or have to be corrected:</p></tp:treatment-sec><tp:treatment-sec sec-type="description" id="SECID0ERXBG"><title>Complementary description.</title><p><bold>Larva</bold> (Figs 12, 19c, d). Body length 4.1–5.3 mm. Cerci broken, paracercus ca. half body length.</p><p><bold><italic>Colouration</italic></bold> (Fig. 19c, d). Head dorsally ochreous, thorax and abdomen dorsally brown, with pattern as in Fig. 19c. Head, thorax and abdomen ventrally ecru, abdominal sternites VI–VIII dark brown (Fig. 19d). Legs light brown, femur with distomedial brown streak. Caudalii light brown.</p><p><bold><italic>Maxillary palp</italic></bold> (Fig. 12a) ca. 1.1× length of galea-lacinia; 2-segmented; palp segment II approx. as long as segment I; apex of last segment with slight excavation at inner distolateral margin, apically rounded.</p><fig id="F12" position="float" orientation="portrait"><object-id xmlns:xlink="http://www.w3.org/1999/xlink" content-type="doi" xlink:type="simple">10.3897/zookeys.1067.72251.figure12</object-id><object-id xmlns:xlink="http://www.w3.org/1999/xlink" content-type="arpha" xlink:type="simple">275EC6FA-A9A7-5DD1-8DCD-B13F110239D3</object-id><label>Figure 12.</label><caption><p><italic><tp:taxon-name><tp:taxon-name-part taxon-name-part-type="genus" reg="Labiobaetis">Labiobaetis</tp:taxon-name-part><tp:taxon-name-part taxon-name-part-type="species" reg="dendrisetis">dendrisetis</tp:taxon-name-part></tp:taxon-name></italic>, larva morphology: <bold>a</bold> maxilla <bold>b</bold> base of antenna <bold>c</bold> gill IV.</p></caption><graphic xmlns:xlink="http://www.w3.org/1999/xlink" xlink:href="zookeys-1067-159-g012.jpg" position="float" orientation="portrait" xlink:type="simple" id="oo_604860.jpg"><uri content-type="original_file" xlink:type="simple">https://binary.pensoft.net/fig/604860</uri></graphic></fig><p><bold><italic>Gills</italic></bold> (Fig. 12b). Present on segments I–VII. Margin with small denticles intercalating fine simple setae. Tracheae extending from main trunk to inner and outer margins. Gill I as long as length of segment II. Gill IV as long as length of segments V, VI and 2/3 VII combined. Gill VII as long as length of segments VIII, IX and 1/3 X combined.</p></tp:treatment-sec><tp:treatment-sec sec-type="distribution" id="SECID0EMZBG"><title>Distribution.</title><p>Papua New Guinea (Fig. 21c).</p></tp:treatment-sec><ref-list><ref id="B23"><mixed-citation xmlns:xlink="http://www.w3.org/1999/xlink" xlink:type="simple"><person-group><name name-style="western"><surname>Kaltenbach</surname><given-names>T</given-names></name><name name-style="western"><surname>Gattolliat</surname><given-names>J-L</given-names></name></person-group> (<year>2018</year>) <article-title>The incredible diversity of <italic><tp:taxon-name><tp:taxon-name-part taxon-name-part-type="genus">Labiobaetis</tp:taxon-name-part></tp:taxon-name></italic> Novikova &amp; Kluge in New Guinea revealed by integrative taxonomy (<tp:taxon-name><tp:taxon-name-part taxon-name-part-type="order">Ephemeroptera</tp:taxon-name-part></tp:taxon-name>, <tp:taxon-name><tp:taxon-name-part taxon-name-part-type="family">Baetidae</tp:taxon-name-part></tp:taxon-name>).</article-title><source>ZooKeys</source><volume>804</volume>: <fpage>1</fpage>–<lpage>136</lpage>. https://doi.org/10.3897/zookeys.804.28988</mixed-citation></ref></ref-list></tp:taxon-treatment>
